# Supplementary material for: Icariin improves metabolic response to exercise by promoting TFEB-dependent mitochondrial clearance and metabolic reprogramming in C57BL/6 mice and C2C12 myotubes
Source: Front Nutr. 2026 Apr 13;13:1754850. doi: 10.3389/fnut.2026.1754850 (PMC13111376; doi:10.3389/fnut.2026.1754850)
Supplement: Supplementary file 1 [file Table_1.xlsx]

## Sheet: Sheet1
	Sequence (5' -> 3')	Length
Pink1	Forward Primer	CCTTCCTATCAGCACCCAAAC
	Reverse Primer	TCCGCTAGTTGAACATACAGGAT
	Sequence (5' -> 3')	Length
Bnip3	Forward Primer	TCCTGGGTAGAACTGCACTTC
	Reverse Primer	GCTGGGCATCCAACAGTATTT
	Sequence (5' -> 3')	Length
Parkin	Forward Primer	TCCTTCGTCCACTGTTTCACA
	Reverse Primer	GGGCATTGCTCTCAGTCACAT
	Sequence (5' -> 3')	Length
Ulk1	Forward Primer	AAGTTCGAGTTCTCTCGCAAG
	Reverse Primer	CGATGTTTTCGTGCTTTAGTTCC
	Sequence (5' -> 3')	Length
Wipi1	Forward Primer	CTGCTTCTCTTTCAACCAAGACT
	Reverse Primer	ACGTCAGGGATTTCATTGCTT
	Sequence (5' -> 3')	Length
Crsb	Forward Primer	TCCTTGATCCTTCTTTCTTGCC
	Reverse Primer	ACAGTGCCACACAGCTTCTTC
	Sequence (5' -> 3')	Length
Ctsd	Forward Primer	GCTTCCGGTCTTTGACAACCT
	Reverse Primer	CACCAAGCATTAGTTCTCCTCC
	Sequence (5' -> 3')	Length
Lamp1	Forward Primer	CAGCACTCTTTGAGGTGAAAAAC
	Reverse Primer	ACGATCTGAGAACCATTCGCA
	Sequence (5' -> 3')	Length
Atp6v1h	Forward Primer	GGATGCTGCTGTCCCAACTAA
	Reverse Primer	TCTCTTGCTTGTCCTCGGAAC
	Sequence (5' -> 3')	Length
Sqstm1	Forward Primer	AGGATGGGGACTTGGTTGC
	Reverse Primer	TCACAGATCACATTGGGGTGC
	Sequence (5' -> 3')	Length
Mct4	Forward Primer	TCACGGGTTTCTCCTACGC
	Reverse Primer	GCCAAAGCGGTTCACACAC
Mct1	Sequence (5' -> 3')	Length
	Forward Primer	GCTGTCATGTATGCCGGAG
	Reverse Primer	CAATCAGTCAGAGCTGGG
